# Supplementary material for: Adherence to the EAT-Lancet Diet and Its Association with Depression and Anxiety: A Systematic Review and Meta-Analysis of Observational Studies
Source: Nutrients. 2026 Feb 20;18(4):684. doi: 10.3390/nu18040684 (PMC12943308; doi:10.3390/nu18040684)
Supplement: Supplementary file 1 [file nutrients-18-00684-s001.zip]

Archive with 1 entries (1 files):
- nutrients-4147444-supplementary.pdf
